# Supplementary material for: Ecogenomics and Adaptation Strategies of Southern Ocean Viral Communities
Source: mSystems. 2021 Aug 10;6(4):e00396-21. doi: 10.1128/mSystems.00396-21 (PMC8407431; doi:10.1128/mSystems.00396-21)
Supplement: TABLE S2 [file msystems.00396-21-st002.xlsx]

## Sheet: Sheet1
Evenness (Pielou's index) of each sample based on the viral community composition
Sample ID	Evenness (Pielou's index)
Australis*	0.89934
AntNovFreeVir	0.821706
Amund	0.815325
LDR00541_S3	0.714341
ZH072_S2	0.692949
LDR00545_S4	0.683715
LDR00591_S4	0.630117
BCh_A16	0.576238
LDR00470_S2	0.552853
LDR00546_S10	0.546551
LDR00593_S8	0.540104
LDR00592_S6	0.508556
LDR00544_S13	0.485012
LDR00471_S4	0.433153
LDR00547_S7	0.428659
ZH064_S1	0.428561
LDR00542_S8	0.409619
LDR00472_S10	0.406571
T_85_D	0.397754
AntJanFreeVir	0.378345
T_85_DCM	0.374567
ZH073_S3	0.367989
ZH051_S8	0.345879
ZH056_S9	0.333715
LDR00543_S2	0.326169
LDR00548_S11	0.29461
BCh_st22	0.277075
ZH048_S7	0.251598
T_82_D	0.181337
LDR00473_S6	0.167475
T_84_S	0.093027
T_85_MES	0.0643304
S3_Flaviani	0.0396076
BCh_st8	0.0371582
S4_Flaviani	0.0197198
*Coassembly of samples
