# Supplementary material for: Ecogenomics and Adaptation Strategies of Southern Ocean Viral Communities
Source: mSystems. 2021 Aug 10;6(4):e00396-21. doi: 10.1128/mSystems.00396-21 (PMC8407431; doi:10.1128/mSystems.00396-21)
Supplement: TABLE S3 [file msystems.00396-21-st003.xlsx]

## Sheet: Hoja1
Gene	Enzime/Pathway	Cold response reported Activity	Viral homologs in SO
Betaine biosynthesis
BadH	Betaine-aldehyde dehydrogenase	Compatible solute, lowering of the cytoplasmic freezing point	14
CdH	Choline hydrogenase		15
ChO	Choline oxigenase		3
Trehalose biosynthesis
OstA	Trehalose-6-phosphate synthase	Osmotic stress response, prevent denaturation and aggregation of proteins and scavenge free radicals	17
OtsB	Trehalose-6-phosphate phosphatase		---
TreS	Maltose-1-phosphate alpha-D-maltosyltransferase		---
TreY	Maltooligosyl trehalose synthase		---
TreZ	Malto-oligosyltrehalose trehalohydrolase		---
Cold shock proteins
cspA		Protein and RNA chaperones, maintain the single-stranded configuration of targeted molecule	10
cspB			12
cspE			12
cspG			12
cspI			12
Membrane fluidity
HnD	1-hydroxycarotenoid 3,4-desaturase	Introduction of unsaturations, increase membrane fluidity	---
AHs	Terminal alkane hydroxylase		---
desA	Delta(12)-fatty-acid desaturase		21
LpxP	Lipid A biosynthesis palmitoleoyltransferase	Enhance outer membrane fluidity	---
Ice nucleation
AFP	UniProtKB - A5XB26	Antifreeze protein, Ice nucleation prevention	1
UDPGP	Uridine diphosphoglucose pyrophosphorylase	Cell wall polymers and EPS biosynthesis, modulates cell permeability and lower ice nucleation temperature	52
Protein folding
GroES		Chaperonin, correct protein folding	763
GroEL			839
Pplase	Prolyl isomerase trigger factor	Reduce the rate-limiting step of proline isomerization during protein folding	1
