# Supplementary material for: Ecogenomics and Adaptation Strategies of Southern Ocean Viral Communities
Source: mSystems. 2021 Aug 10;6(4):e00396-21. doi: 10.1128/mSystems.00396-21 (PMC8407431; doi:10.1128/mSystems.00396-21)
Supplement: TABLE S4 [file msystems.00396-21-st004.xlsx]

## Sheet: Amino acid frequencies
	Variables	N° of Proteins	mean	sd	median		Cohen's d (size effect compared to SO values)
Oceanic region: AFC
Alanine	1	38422	0.09	0.04	0.08		0.33512
Arginine	2	38422	0.05	0.03	0.05		0.400035
Asparagine	3	38422	0.04	0.02	0.04		-0.573968
Aspartic Acid	4	38422	0.06	0.02	0.06		-0.170986
Cysteine	5	38422	0.01	0.01	0.01		-0.141104
Glutamine	6	38422	0.04	0.02	0.04		0.0385888
Glutamic Acid	7	38422	0.07	0.03	0.07		-0.0492
Glycine	8	38422	0.07	0.03	0.07		0.265094
Histidine	9	38422	0.02	0.01	0.02		0.246376
Isoleucine	10	38422	0.06	0.03	0.06		-0.1365
Leucine	11	38422	0.1	0.03	0.09		0.548419
Lysine	12	38422	0.05	0.04	0.05		-0.61081
Methionine	13	38422	0.03	0.01	0.02		-0.222613
Phenylalanine	14	38422	0.04	0.02	0.04		0.190239
Proline	15	38422	0.04	0.02	0.04		0.489835
Serine	16	38422	0.06	0.02	0.06		-0.13408
Threonine	17	38422	0.05	0.02	0.05		0.399971
Tryptophan	18	38422	0.01	0.01	0.01		0.00043946
Tyrosine	19	38422	0.03	0.02	0.03		-0.415524
Valine	20	38422	0.07	0.02	0.06		0.204415
Oceanic region: ARS
Alanine	1	9822	0.09	0.04	0.08		0.271143
Arginine	2	9822	0.06	0.03	0.06		0.520975
Asparagine	3	9822	0.04	0.02	0.04		-0.588184
Aspartic Acid	4	9822	0.06	0.02	0.06		-0.0803302
Cysteine	5	9822	0.01	0.01	0.01		-0.0783523
Glutamine	6	9822	0.03	0.02	0.03		-0.0834974
Glutamic Acid	7	9822	0.07	0.03	0.07		-0.0477815
Glycine	8	9822	0.07	0.03	0.07		0.304168
Histidine	9	9822	0.02	0.01	0.02		0.19335
Isoleucine	10	9822	0.06	0.02	0.06		-0.272957
Leucine	11	9822	0.09	0.03	0.09		0.37735
Lysine	12	9822	0.06	0.04	0.04		-0.541149
Methionine	13	9822	0.03	0.01	0.02		-0.268583
Phenylalanine	14	9822	0.04	0.02	0.04		0.133957
Proline	15	9822	0.04	0.02	0.04		0.559883
Serine	16	9822	0.07	0.03	0.06		0.0285954
Threonine	17	9822	0.06	0.03	0.05		-0.237773
Tryptophan	18	9822	0.01	0.01	0.01		0.0813383
Tyrosine	19	9822	0.03	0.02	0.03		-0.36464
Valine	20	9822	0.07	0.02	0.07		0.207196
Oceanic region: IMG
Alanine	1	16260	0.1	0.04	0.09		0.522828
Arginine	2	16260	0.06	0.03	0.06		0.592603
Asparagine	3	16260	0.04	0.02	0.03		-0.751524
Aspartic Acid	4	16260	0.06	0.02	0.06		-0.105366
Cysteine	5	16260	0.01	0.01	0.01		-0.0658882
Glutamine	6	16260	0.04	0.02	0.04		0.141043
Glutamic Acid	7	16260	0.07	0.03	0.06		-0.14921
Glycine	8	16260	0.07	0.03	0.07		0.280251
Histidine	9	16260	0.02	0.01	0.02		0.265871
Isoleucine	10	16260	0.06	0.02	0.06		-0.302231
Leucine	11	16260	0.1	0.03	0.09		0.529109
Lysine	12	16260	0.05	0.04	0.04		-0.737217
Methionine	13	16260	0.03	0.01	0.03		-0.138613
Phenylalanine	14	16260	0.04	0.02	0.04		-0.024597
Proline	15	16260	0.04	0.02	0.04		0.544607
Serine	16	16260	0.06	0.02	0.06		-0.262664
Threonine	17	16260	0.05	0.02	0.05		-0.291389
Tryptophan	18	16260	0.01	0.01	0.01		0.0748356
Tyrosine	19	16260	0.03	0.02	0.03		-0.522828
Valine	20	16260	0.07	0.02	0.07		0.280322
Oceanic region: ISG
Alanine	1	15683	0.1	0.04	0.1		0.663236
Arginine	2	15683	0.06	0.03	0.06		0.613119
Asparagine	3	15683	0.03	0.02	0.03		-0.847251
Aspartic Acid	4	15683	0.06	0.02	0.06		-0.0932279
Cysteine	5	15683	0.01	0.01	0.01		-0.183451
Glutamine	6	15683	0.03	0.02	0.03		-0.273245
Glutamic Acid	7	15683	0.07	0.03	0.07		-0.105012
Glycine	8	15683	0.08	0.03	0.08		0.453467
Histidine	9	15683	0.02	0.01	0.02		0.2039
Isoleucine	10	15683	0.06	0.02	0.06		-0.291889
Leucine	11	15683	0.09	0.03	0.09		0.450209
Lysine	12	15683	0.05	0.04	0.04		-0.742242
Methionine	13	15683	0.03	0.01	0.03		-0.144555
Phenylalanine	14	15683	0.04	0.02	0.04		0.105966
Proline	15	15683	0.04	0.02	0.04		0.623996
Serine	16	15683	0.06	0.02	0.06		-0.25858
Threonine	17	15683	0.06	0.02	0.05		-0.263216
Tryptophan	18	15683	0.01	0.01	0.01		0.0357475
Tyrosine	19	15683	0.03	0.02	0.02		-0.626878
Valine	20	15683	0.07	0.02	0.07		0.313782
Oceanic region: Med
Alanine	1	45618	0.09	0.04	0.09		0.479047
Arginine	2	45618	0.06	0.03	0.06		0.545982
Asparagine	3	45618	0.04	0.02	0.03		-0.752288
Aspartic Acid	4	45618	0.06	0.02	0.06		-0.118506
Cysteine	5	45618	0.01	0.01	0.01		-0.0167154
Glutamine	6	45618	0.04	0.02	0.04		0.0850252
Glutamic Acid	7	45618	0.06	0.03	0.06		-0.190141
Glycine	8	45618	0.07	0.03	0.07		0.303254
Histidine	9	45618	0.02	0.01	0.02		0.31956
Isoleucine	10	45618	0.06	0.02	0.06		-0.290081
Leucine	11	45618	0.1	0.03	0.09		0.506609
Lysine	12	45618	0.05	0.04	0.04		-0.787486
Methionine	13	45618	0.03	0.01	0.02		-0.208643
Phenylalanine	14	45618	0.04	0.02	0.04		0.0478679
Proline	15	45618	0.04	0.02	0.04		0.632328
Serine	16	45618	0.06	0.02	0.06		-0.0749343
Threonine	17	45618	0.06	0.02	0.05		-0.281576
Tryptophan	18	45618	0.01	0.01	0.01		0.0533662
Tyrosine	19	45618	0.03	0.02	0.03		-0.575116
Valine	20	45618	0.07	0.02	0.07		0.26133
Oceanic region: RS
Alanine	1	15099	0.09	0.04	0.1		0.404509
Arginine	2	15099	0.06	0.03	0.06		0.556305
Asparagine	3	15099	0.04	0.02	0.03		-0.687438
Aspartic Acid	4	15099	0.06	0.02	0.06		-0.122284
Cysteine	5	15099	0.01	0.01	0.01		-0.058833
Glutamine	6	15099	0.04	0.02	0.04		0.0486155
Glutamic Acid	7	15099	0.06	0.03	0.06		-0.154201
Glycine	8	15099	0.07	0.03	0.07		0.294989
Histidine	9	15099	0.02	0.01	0.02		0.299629
Isoleucine	10	15099	0.06	0.02	0.05		0.345686
Leucine	11	15099	0.1	0.03	0.1		0.492965
Lysine	12	15099	0.05	0.04	0.04		-0.673569
Methionine	13	15099	0.03	0.01	0.02		-0.225418
Phenylalanine	14	15099	0.04	0.02	0.04		0.0585533
Proline	15	15099	0.04	0.02	0.04		0.590098
Serine	16	15099	0.06	0.02	0.06		-0.108602
Threonine	17	15099	0.05	0.02	0.05		-0.274698
Tryptophan	18	15099	0.01	0.01	0.01		0.090668
Tyrosine	19	15099	0.03	0.02	0.03		-0.45197
Valine	20	15099	0.07	0.02	0.07		0.277279
Oceanic region: SATL
Alanine	1	32949	0.1	0.04	0.09		0.496256
Arginine	2	32949	0.06	0.03	0.06		0.524023
Asparagine	3	32949	0.04	0.02	0.03		-0.707579
Aspartic Acid	4	32949	0.06	0.02	0.06		-0.100965
Cysteine	5	32949	0.01	0.01	0.01		-0.146191
Glutamine	6	32949	0.03	0.02	0.03		-0.10959
Glutamic Acid	7	32949	0.07	0.03	0.06		-0.132781
Glycine	8	32949	0.07	0.03	0.07		0.326962
Histidine	9	32949	0.02	0.01	0.02		0.234869
Isoleucine	10	32949	0.06	0.03	0.06		-0.236826
Leucine	11	32949	0.09	0.03	0.09		0.478734
Lysine	12	32949	0.05	0.04	0.04		-0.664967
Methionine	13	32949	0.03	0.02	0.02		-0.244518
Phenylalanine	14	32949	0.04	0.02	0.04		0.0593525
Proline	15	32949	0.04	0.02	0.04		0.55096
Serine	16	32949	0.06	0.02	0.06		-0.146942
Threonine	17	32949	0.06	0.02	0.05		-0.276828
Tryptophan	18	32949	0.01	0.01	0.01		0.0586472
Tyrosine	19	32949	0.03	0.02	0.03		-0.544845
Valine	20	32949	0.07	0.02	0.07		0.312128
Oceanic region: SO
Alanine	1	59721	0.08	0.04	0.07
Arginine	2	59721	0.04	0.02	0.04
Asparagine	3	59721	0.05	0.03	0.05
Aspartic Acid	4	59721	0.06	0.03	0.06
Cysteine	5	59721	0.01	0.01	0.01
Glutamine	6	59721	0.04	0.02	0.03
Glutamic Acid	7	59721	0.07	0.03	0.07
Glycine	8	59721	0.07	0.03	0.06
Histidine	9	59721	0.02	0.02	0.01
Isoleucine	10	59721	0.07	0.03	0.06
Leucine	11	59721	0.08	0.03	0.08
Lysine	12	59721	0.08	0.05	0.07
Methionine	13	59721	0.03	0.02	0.03
Phenylalanine	14	59721	0.04	0.02	0.04
Proline	15	59721	0.03	0.02	0.03
Serine	16	59721	0.06	0.03	0.06
Threonine	17	59721	0.06	0.03	0.06
Tryptophan	18	59721	0.01	0.01	0.01
Tyrosine	19	59721	0.04	0.02	0.04
Valine	20	59721	0.06	0.03	0.06

## Sheet: Physicochemical properties
	Variables	N° of Proteins	mean	sd	median	Cohen's d (size effect compared to SO values)
Oceanic region: AFC
Hydrophobicity	1	38420	-0.2	0.43	-0.25	0.452716
MW	2	38420	35469.8	28832	29057.4	0.373885
Half_life	3	38420	7.64	15.54	1.9
pI	4	38420	6.29	1.89	5.54
Oceanic region: ARS
Hydrophobicity	1	9820	-0.26	0.41	-0.29	0.31383
MW	2	9820	34722.2	35749.5	26447.6	0.310162
Half_life	3	9820	8.44	16.36	1.9
pI	4	9820	6.34	1.98	5.52
Oceanic region: IMG
MW	2	16259	32200	28423.7	25546	0.461543
Half_life	3	16259	8.28	16.38	1.9	0.263402
pI	4	16259	6.39	1.95	5.6
Oceanic region: ISG
Hydrophobicity	1	15680	-0.16	0.43	-0.2	0.546692
MW	2	15680	34216.5	29680.7	27950.5	0.325642
Half_life	3	15680	8.1	15.72	1.9
pI	4	15680	6.31	1.94	5.51
Oceanic region: MED
Hydrophobicity	1	45613	-0.2	0.41	-0.23	0.471944
MW	2	45613	35293.3	30153.3	28650.3	0.353961
Half_life	3	45613	8.25	16.22	1.9
pI	4	45613	6.34	1.9	5.61
Oceanic region: RS
Hydrophobicity	1	15096	-0.19	0.44	-0.24	0.400324
MW	2	15096	33500	29511	27447.1	0.297567
Half_life	3	15096	8.43	16.92	1.9
pI	4	15096	6.53	1.96	5.78
Oceanic region: SATL
Hydrophobicity	1	32947	-0.18	0.45	-0.22	0.471954
MW	2	32947	33373.8	29377.3	26727	0.296633
Half_life	3	32947	8.41	16.68	1.9
pI	4	32947	6.37	1.97	5.56
Oceanic region: SO
Hydrophobicity	1	59721	-0.39	0.41	-0.41
MW	2	59721	24743.9	28111.5	15320
Half_life	3	59721	8.29	16.41	1.9
pI	4	59721	6.5	2.11	5.61
