# Supplementary material for: Ecogenomics and Adaptation Strategies of Southern Ocean Viral Communities
Source: mSystems. 2021 Aug 10;6(4):e00396-21. doi: 10.1128/mSystems.00396-21 (PMC8407431; doi:10.1128/mSystems.00396-21)
Supplement: TABLE S1 [file msystems.00396-21-st001.xlsx]

## Sheet: Hoja1
Sample Id	Oceanic region	Study	Temperature	Phosphate	Chlorophyll	Nitrite	N02+NO3	Oxygen	Salinity	Sequencing technology
Amundsen	Southern Ocean	Delmont et al., 2015	-1.1	1.31	17	0.02	NA	NA	NA	Illumina
Aus*	Southern Ocean	Brown et al., 2012	NA	NA	NA	NA	NA	NA	NA	Titanium 454 pyrosequencing
BCh**	Southern Ocean	Present Study	-1.2	1.57	1.01	0.286	15			Illumina
LDR00470_S2	Southern Ocean	Zhang et al., 2020	NA	NA	NA	NA	NA	NA	NA	Illumina
LDR00471_S4	Southern Ocean	Zhang et al., 2020	NA	NA	NA	NA	NA	NA	NA	Illumina
LDR00472_S10	Southern Ocean	Zhang et al., 2020	NA	NA	NA	NA	NA	NA	NA	Illumina
LDR00473_S6	Southern Ocean	Zhang et al., 2020	NA	NA	NA	NA	NA	NA	NA	Illumina
LDR00541_S3	Southern Ocean	Zhang et al., 2020	NA	NA	NA	NA	NA	NA	NA	Illumina
LDR00542_S8	Southern Ocean	Zhang et al., 2020	NA	NA	NA	NA	NA	NA	NA	Illumina
LDR00543_S2	Southern Ocean	Zhang et al., 2020	NA	NA	NA	NA	NA	NA	NA	Illumina
LDR00544_S13	Southern Ocean	Zhang et al., 2020	NA	NA	NA	NA	NA	NA	NA	Illumina
LDR00545_S4	Southern Ocean	Zhang et al., 2020	NA	NA	NA	NA	NA	NA	NA	Illumina
LDR00546_S10	Southern Ocean	Zhang et al., 2020	NA	NA	NA	NA	NA	NA	NA	Illumina
LDR00547_S7	Southern Ocean	Zhang et al., 2020	NA	NA	NA	NA	NA	NA	NA	Illumina
LDR00548_S11	Southern Ocean	Zhang et al., 2020	NA	NA	NA	NA	NA	NA	NA	Illumina
LDR00591_S4	Southern Ocean	Zhang et al., 2020	NA	NA	NA	NA	NA	NA	NA	Illumina
LDR00592_S6	Southern Ocean	Zhang et al., 2020	NA	NA	NA	NA	NA	NA	NA	Illumina
LDR00593_S8	Southern Ocean	Zhang et al., 2020	NA	NA	NA	NA	NA	NA	NA	Illumina
PJF	Southern Ocean	Brum et al., 2016	1***	NA	4	NA	NA	NA	NA	GS-FLX, 454 pyrosequencing
PJI	Southern Ocean	Brum et al., 2016	1***	NA	NA	NA	NA	NA	NA	GS-FLX, 454 pyrosequencing
PNF	Southern Ocean	Brum et al., 2016	1***	NA	1	NA	NA	NA	NA	GS-FLX, 454 pyrosequencing
PNI	Southern Ocean	Brum et al., 2016	1***	NA	NA	NA	NA	NA	NA	GS-FLX, 454 pyrosequencing
S3	Southern Ocean	Flaviani et al., 2018	1.38	NA	NA	NA	NA	NA	NA	Illumina
S4	Southern Ocean	Flaviani et al., 2018	1.24	NA	NA	NA	NA	NA	NA	Illumina
T_109_D	Ecuatorial Pacific	Tara Ocean Survey (Brum et al., 2015)	26.5	0.5	0.74	0.11	4.64	203	34.3	Illumina
T_109_S	Ecuatorial Pacific	Tara Ocean Survey (Brum et al., 2015)	27.6	0.27	0.28	0.04	0.89	199	33.4	Illumina
T_18_D	Mediterranean Sea	Tara Ocean Survey (Brum et al., 2015)	18.4	0.02	0.13	0.03	0.02	238	37.9	Illumina
T_18_S	Mediterranean Sea	Tara Ocean Survey (Brum et al., 2015)	21.4	0.03	0.05	0.02	0.12	208	37.9	Illumina
T_22_S	Mediterranean Sea	Tara Ocean Survey (Brum et al., 2015)	17	0.02	0.18	0.07	0.21	221	37.8	Illumina
T_23_D	Mediterranean Sea	Tara Ocean Survey (Brum et al., 2015)	15.7	0.02	0.24	0.02	0.05	224	38.4	Illumina
T_25_D	Mediterranean Sea	Tara Ocean Survey (Brum et al., 2015)	15.2	0.07	0.2	0.07	0.15	230	38.5	Illumina
T_25_S	Mediterranean Sea	Tara Ocean Survey (Brum et al., 2015)	18.3	0.02	0.12	0.02	0.03	218	38.2	Illumina
T_30_D	Mediterranean Sea	Tara Ocean Survey (Brum et al., 2015)	19	0.02	0.14	0.02	0.02	218	39.3	Illumina
T_31_S	Red Sea	Tara Ocean Survey (Brum et al., 2015)	25.1	0.02	0.05	0.02	0.03	189	40	Illumina
T_32_D	Red Sea	Tara Ocean Survey (Brum et al., 2015)	26.1	0.03	0.22	0.02	0.02	180	40.2	Illumina
T_32_S	Red Sea	Tara Ocean Survey (Brum et al., 2015)	25.8	0.02	0	0.02	0.02	188	39.7	Illumina
T_34_D	Red Sea	Tara Ocean Survey (Brum et al., 2015)	27.6	0.09	0.18	0.27	0.64	175	38.9	Illumina
T_34_S	Red Sea	Tara Ocean Survey (Brum et al., 2015)	27.6	0.19	0.19	0.02	0.03	184	38.6	Illumina
T_36_D	Arabian Sea	Tara Ocean Survey (Brum et al., 2015)	25.4	0.51	0.35	0.51	2.08	212	36.5	Illumina
T_36_S	Arabian Sea	Tara Ocean Survey (Brum et al., 2015)	25.6	0.37	0.13	0.05	0.13	211	36.5	Illumina
T_38_D	Arabian Sea	Tara Ocean Survey (Brum et al., 2015)	25.5	0.42	0.6	0.7	1.86	155		Illumina
T_38_S	Arabian Sea	Tara Ocean Survey (Brum et al., 2015)	26.2	0.32	0.16	0.02	0.06	200	36.6	Illumina
T_39_D	Indian Monsoon Gyre	Tara Ocean Survey (Brum et al., 2015)	26.8	0.26	0.18	0.02	0.09	193	36.3	Illumina
T_39_S	Indian Monsoon Gyre	Tara Ocean Survey (Brum et al., 2015)	26.8	0.23	0.1	0.02	0.03	193	36.3	Illumina
T_41_D	Indian Monsoon Gyre	Tara Ocean Survey (Brum et al., 2015)	27.1	0.34	0.48	0.07	0.49	148	36.5	Illumina
T_41_S	Indian Monsoon Gyre	Tara Ocean Survey (Brum et al., 2015)	29.1	0.14	0.02	0.02	0.09	187	36	Illumina
T_42_D	Indian Monsoon Gyre	Tara Ocean Survey (Brum et al., 2015)	27.7	0.34	0.39	0.15	1.39	133	35.1	Illumina
T_42_S	Indian Monsoon Gyre	Tara Ocean Survey (Brum et al., 2015)	30	0.08	0.01	0.02	0.03	189	34.6	Illumina
T_46_S	Indian Monsoon Gyre	Tara Ocean Survey (Brum et al., 2015)	30.1	0.1	0.12	0.02	0.05	186	35.1	Illumina
T_52_D	Indian South Subtropical Gyre	Tara Ocean Survey (Brum et al., 2015)	24.9	0.18	0.39	0.03	0.47	193	34.9	Illumina
T_64_D	Indian South Subtropical Gyre	Tara Ocean Survey (Brum et al., 2015)	22.3	0.08	0.21	0.02	0.02	207	35.3	Illumina
T_64_S	Indian South Subtropical Gyre	Tara Ocean Survey (Brum et al., 2015)	22.2	0.08	0.16	0.02	0.02	210	35.3	Illumina
T_65_D	East Africa Coastal	Tara Ocean Survey (Brum et al., 2015)	21.8		0.27			206		Illumina
T_65_S	East Africa Coastal	Tara Ocean Survey (Brum et al., 2015)	21.8		0.22			207	35.4	Illumina
T_66_D	East Africa Coastal	Tara Ocean Survey (Brum et al., 2015)	15	0.37	0.42	0.26	3.23	240	35.3	Illumina
T_67_S	East Africa Coastal	Tara Ocean Survey (Brum et al., 2015)	15	0.34	0.25	0.3	3.34	239	35.3	Illumina
T_68_D	South Atlantic Gyre	Tara Ocean Survey (Brum et al., 2015)	16.8	0.23	0.42	0.29	1.08	232	35.7	Illumina
T_68_S	South Atlantic Gyre	Tara Ocean Survey (Brum et al., 2015)	16.8	0.23	0.2	0.25	1.3	232	35.7	Illumina
T_70_S	South Atlantic Gyre	Tara Ocean Survey (Brum et al., 2015)	19.8	0.36	0.32	0.05	0.99	216	36.4	Illumina
T_72_D	South Atlantic Gyre	Tara Ocean Survey (Brum et al., 2015)	24.1	0.1	0.26	0.02	0.02	194	36.6	Illumina
T_72_S	South Atlantic Gyre	Tara Ocean Survey (Brum et al., 2015)	25	0.1	0.05	0.02	0.02	199	36.4	Illumina
T_76_D	South Atlantic Gyre	Tara Ocean Survey (Brum et al., 2015)	21.6	0.04	0.15	0.02	0.02	204	36.7	Illumina
T_76_S	South Atlantic Gyre	Tara Ocean Survey (Brum et al., 2015)	23.3	0.06	0.03	0.02	0.02	206	37.1	Illumina
T_82_S	Southern Ocean	Tara Ocean Survey (Brum et al., 2015)	7	1.42	1.02	0.14	19.07	306	34.1	Illumina
T_82_S	Southern Ocean	Tara Ocean Survey (Gregory et al., 2019)	7	1.42	1.02	0.14	19.07	306	34.1	Illumina
T_82_D	Southern Ocean	Tara Ocean Survey (Gregory et al., 2019)	7.1	1.416	58.0487	0.135	18.525	306.156	34.0506	Illumina
T_84_S	Southern Ocean	Tara Ocean Survey (Gregory et al., 2019)	1.9	1.301	29.5811	0.151	18.005	303.148	34.0502	Illumina
T_85_S	Southern Ocean	Tara Ocean Survey (Brum et al., 2015)	0.7	1.723	36.464	0.266	25.3	338.526	33.7198	Illumina
T_85_D	Southern Ocean	Tara Ocean Survey (Gregory et al., 2019)	-0.8	2.309	49.5816	0.06	31	326.68	34.3626	Illumina
T_85_S	Southern Ocean	Tara Ocean Survey (Gregory et al., 2019)	0.7	2.614	60.7019	0.018	36.37	203.772	34.6802	Illumina
T_85_M	Southern Ocean	Tara Ocean Survey (Gregory et al., 2019)	0.4	2.111	45.3945	0.107	28.64	344.812	34.3275	Illumina
WAP_22	Southern Ocean	Alcaman-Arias et al., 2018	0.3	1.59	2.38	0.16	20.32	189.9	33.86	Illumina
WAP_8	Southern Ocean	Alcaman-Arias et al., 2018	-0.1	2.02	0.36	0.18	24.79	148.8	33.2	Illumina
ZH048_S7	Southern Ocean	Zhang et al., 2020	NA	NA	NA	NA	NA	NA	NA	Illumina
ZH051_S8	Southern Ocean	Zhang et al., 2021	NA	NA	NA	NA	NA	NA	NA	Illumina
ZH056_S9	Southern Ocean	Zhang et al., 2022	NA	NA	NA	NA	NA	NA	NA	Illumina
ZH064_S1	Southern Ocean	Zhang et al., 2023	NA	NA	NA	NA	NA	NA	NA	Illumina
ZH072_S2	Southern Ocean	Zhang et al., 2024	NA	NA	NA	NA	NA	NA	NA	Illumina
ZH073_S3	Southern Ocean	Zhang et al., 2025	NA	NA	NA	NA	NA	NA	NA	Illumina
* Thirtyfive metagenomic samples coassembled for mapping purposes due yo low read numbers
** Reads from this study =2.4 million
***Incubation Temperature
